# Supplementary material for: Physical activity enhances the improvement of body mass index and metabolism by inulin: a multicenter randomized placebo-controlled trial performed in obese individuals
Source: BMC Med. 2022 Mar 30;20:110. doi: 10.1186/s12916-022-02299-z (PMC8966292; doi:10.1186/s12916-022-02299-z)
Supplement: Supplementary file 2 — Additional file 2: Table 1. Physical activity performed by participants. Table 2. Baseline characteristics of participants. Table 3. Differences between M3 and baseline for ASV significantly regulated between groups. Table 4. Regulation of Bifidobacterium ASV between month 3 and baseline. [file 12916_2022_2299_MOESM2_ESM.xlsx]

## Sheet: Additional File Table 1
Additional file: Table 1. Physical activity performed by participants
Legend: MAL ↓PA= placebo group; MAL ↑PA = placebo group with increased PA; INU ↓PA = prebiotic group and INU ↑PA = inulin group with increased PA.
		Malto ↓PA	Malto ↑PA		Inulin ↓PA	Inulin ↑PA
	Number of subjects	12	19		16	14
	Percentage of subjects within the arm placebo or inulin(%)	38.7	61.3		53.3	46.7
	Mean for PA score at baseline (MET/min/week)	4569 ± 1385	1927 ± 362		6056 ±1219	2257 ± 518
	Mean for PA score after 3 months of intervention (MET/min/week)	2266 ± 672	3572 ± 585		3676 ± 1059	4667 ± 975

## Sheet: Additional File Table 2
Additional file: Table 2. Baseline characteristics of participants
Legend: MAL ↓PA= placebo group: n = 12; MAL ↑PA = placebo group with increased PA: n=19, INU ↓PA = prebiotic group: n=16 and INU ↑PA = inulin group with increased PA: n=14
A Kruskal-Wallis test was performed for comparisons between groups. P-value are indicated when p<0.05.
A different letter is attributed to the groups when the variations between those groups are significant.
ns for not significant
	Malto ↓PA	Malto ↑PA	Inulin ↓PA	Inulin ↑PA	ANOVA (Kruskal-Wallis test)
	Baseline				p-value
Energy and nutrients intake
Energy	2177.5 ± 158.353	1873.278 ± 73.904	1996.75 ± 90.055	1953.5 ± 123.735	ns
Protein	99.75 ± 6.459	81.9 ± 2.981	86.881 ± 3.462	80.707 ± 4.521	ns
Lipid	81.758 ± 8.174	76.128 ± 4.791	80.063 ± 7.045	73.821 ± 6.017	ns
Carbohydrates	235.233 ± 17.153	196.456 ± 10.705	217.475 ± 9.95	220.486 ± 19.952	ns
Fiber	22.783 ± 1.635	20.283 ± 1.251	23.381 ± 2.453	21.414 ± 2.992	ns
Anthropometric outcomes
BMI	35.931 ± 1.756ab	33.307 ± 0.549b	35.135 ± 0.885ab	39.681 ± 1.672a	0.007
Weight	105.608 ± 3.487	98.034 ± 3.232	96.372 ± 3.208	114.686 ± 6.767	ns
Total Body Fat (kg)	40.063 ± 3.654ab	34.993 ± 2.009b	37.467 ± 2.417ab	45.975 ± 2.685a	0.027
Waist	116.682 ± 3.164	109 ± 1.95	109.688 ± 2.285	119.857 ± 5.085	ns
Waist/Hip ratio	0.984 ± 0.032	0.961 ± 0.018	0.938 ± 0.019	0.938 ± 0.023	ns
Visceral fat	292.189 ± 40.258	225.688 ± 22.523	205.368 ± 19.916	231.445 ± 29.579	ns
Systolic blood pressure	140.545 ± 5.265	138.579 ± 4.274	134.313 ± 2.767	135.769 ± 3.822	ns
Diastolic blood pressure	87 ± 3.807	84.421 ± 2.284	86.063 ± 2.404	87.846 ± 2.641	ns
Liver Elasticity	5.943 ± 1.049	6.764 ± 0.929	5.588 ± 0.554	6.513 ± 1.359	ns
Clinical outcomes
AST	30.273 ± 3.568	28.412 ± 3.432	25.692 ± 3.064	21.714 ± 1.242	ns
ALT	40.5 ± 5.852	45 ± 7.688	32.933 ± 5.208	29.429 ± 2.759	ns
gGT	61.818 ± 14.815	40.842 ± 6.953	32.75 ± 5.172	39.786 ± 7.555	ns
Total Cholesterol	172.273 ± 9.202	199.278 ± 13.56	209.733 ± 11.714	192.929 ± 14.188	ns
LDL cholesterol	95.091 ± 11.681	126.944 ± 11.508	131.133 ± 9.95	114.846 ± 13.592	ns
HDL cholesterol	45.364 ± 2.816	49.056 ± 2.389	45.867 ± 2.569	49.214 ± 3.712	ns
Triglycerides	172.636 ± 22.177	143.833 ± 19.131	172.2 ± 19.201	192.929 ± 61.817	ns
HbA1c	5.933 ± 0.239	6.263 ± 0.413	5.8 ± 0.172	5.821 ± 0.114	ns
DPP-IV	17.658 ± 1.834	20.454 ± 1.654	17.443 ± 1.325	18.106 ± 1.256	ns
Fasting C-peptide	1344.85 ± 157.582	898.437 ± 74.704	881.463 ± 81.148	1081.588 ± 99.292	ns
Fasting Insulin	9.913 ± 3.262	14.47 ± 2.449	13.57 ± 2.427	18.13 ± 5.001	ns
Fasting Glucose	108.667 ± 5.628	110.889 ± 7.542	97.462 ± 4.98	103.929 ± 4.309	ns
Significant bacterial taxa
Family
Erysipelotrichaceae	0.935 ± 0.17a	0.346 ± 0.112b	0.671 ± 0.172ab	1.036 ± 0.331a	0.002
Ruminococcaceae	23.14 ± 1.695a	19.29 ± 1.486ab	15.65 ± 1.605b	15.98 ± 2.223b	0.018
Genus
Butyricimonas	0.859 ± 0.186	0.338 ± 0.092	0.723 ± 0.153	0.678 ± 0.148	0.045
Holdemanella	0.248 ± 0.079	0.338 ± 0.092	0.723 ± 0.153	0.678 ± 0.148	0.027

## Sheet: Additional File Table 3
Additional file: Table 3. Differences between M3 and baseline for ASV significantly regulated between groups
Legend	MAL ↓PA= placebo group: n = 11; MAL ↑PA = placebo group with increased PA: n=19, INU ↓PA = prebiotic group: n=16 and INU ↑PA = inulin group with increased PA: n=13.
	A Kruskal-Wallis, followed by a Dunn's posthoc test, were performed for comparing the change of relative abundances between all groups during the protocol (Month 3 - baseline).
	P-value are indicated when p<0.05.
	A different letter was attributed when the variations between groups are significant.
		Mean ± Sem				Kruskal-Wallis ANOVA test (p-value)
ASV Number	Taxonomy	MAL	MAL - ↑PA	INU	INU - ↑PA
ASV_765	Uncl. Bacteria	-0.075 ± 0.059a	-0.011 ± 0.012ab	-0.004 ± 0.003ab	0.013 ± 0.013b	0.0155416
ASV_2708	Uncl. Bacteria	0.003 ± 0.002a	0.003 ± 0.002a	0.004 ± 0.004a	-0.03 ± 0.018b	0.0222752
ASV_2804	Uncl. Bacteria	0 ± 0.001a	0 ± 0.002a	0.007 ± 0.006ab	0.034 ± 0.016b	0.00602694
ASV_194	Uncl. Bacteroidetes	-0.06 ± 0.06	-0.128 ± 0.128	0.187 ± 0.137	0 ± 0.001	0.0466126
ASV_610	Uncl. Proteobacteria	-0.002 ± 0.004ab	0.011 ± 0.006a	-0.012 ± 0.01b	0.029 ± 0.029ab	0.0145202
ASV_3269	Uncl. Bacteroidales	0.012 ± 0.009a	0.015 ± 0.01ab	-0.013 ± 0.007b	0.019 ± 0.02ab	0.033697
ASV_35	Uncl. Clostridiales	-0.117 ± 0.204ab	0.081 ± 0.079a	-0.361 ± 0.141b	-0.046 ± 0.223ab	0.0269889
ASV_592	Uncl. Lachnospiraceae	0.007 ± 0.005ab	0.013 ± 0.013a	-0.016 ± 0.008b	-0.023 ± 0.011b	0.00741516
ASV_821	Uncl. Lachnospiraceae	-0.004 ± 0.004a	0 ± 0.002ab	0.025 ± 0.026ab	0.023 ± 0.016b	0.0191667
ASV_488	Uncl. Oxalobacteraceae	-0.006 ± 0.015b	0.015 ± 0.007a	-0.012 ± 0.006b	-0.019 ± 0.014b	0.00306354
ASV_39	Uncl. Ruminococcaceae	0.169 ± 0.133	-0.082 ± 0.217	-0.136 ± 0.1	-0.308 ± 0.164	0.0448288
ASV_499	Uncl. Ruminococcaceae	-0.011 ± 0.005a	0.015 ± 0.035b	-0.006 ± 0.004ab	-0.044 ± 0.037ab	0.0218005
ASV_524	Uncl. Ruminococcaceae	-0.008 ± 0.008b	0.03 ± 0.014a	-0.01 ± 0.008b	-0.008 ± 0.006b	0.0144127
ASV_628	Uncl. Ruminococcaceae	-0.013 ± 0.008a	0.001 ± 0.001b	0 ± 0.001b	0.221 ± 0.218b	0.00545674
ASV_750	Uncl. Ruminococcaceae	-0.029 ± 0.027a	0.039 ± 0.031b	-0.002 ± 0.003ab	0 ± 0.002ab	0.0491298
ASV_778	Uncl. Ruminococcaceae	0.003 ± 0.003a	0 ± 0.005a	0.003 ± 0.006a	-0.015 ± 0.004b	0.00400222
ASV_2468	Uncl. Ruminococcaceae	-0.008 ± 0.003a	0.007 ± 0.006b	0 ± 0.003ab	0.001 ± 0.002b	0.0364802
ASV_89	Uncl. Veillonellaceae	0 ± 0ab	0.29 ± 0.172a	-0.12 ± 0.082b	-0.292 ± 0.2ab	0.0199975
ASV_61	Alistipes	-0.023 ± 0.143ab	-0.04 ± 0.039ab	0.568 ± 0.359a	-0.755 ± 0.676b	0.0388982
ASV_217	Anaerostipes	0.02 ± 0.015ab	-0.043 ± 0.038a	0.113 ± 0.045b	0.234 ± 0.111ab	0.029372
ASV_9	Bacteroides	0.271 ± 0.315a	-0.59 ± 0.203ab	-0.177 ± 0.26ab	-0.498 ± 0.394b	0.0153369
ASV_192	Butyricimonas	-0.06 ± 0.039a	0.053 ± 0.046b	0.022 ± 0.029b	0.003 ± 0.002b	0.00502217
ASV_315	Clostridium_IV	-0.095 ± 0.078a	0.045 ± 0.033b	0.151 ± 0.15ab	-0.032 ± 0.027ab	0.0113869
ASV_245	Klebsiella	0 ± 0ab	0.155 ± 0.13a	-0.056 ± 0.052b	0 ± 0ab	0.0243828
ASV_220	Oscillibacter	-0.034 ± 0.014a	0.035 ± 0.02b	0.081 ± 0.059ab	0.072 ± 0.05b	0.0300249
ASV_358	Oscillibacter	-0.011 ± 0.016ab	0.012 ± 0.008a	-0.023 ± 0.007b	-0.01 ± 0.008ab	0.020812
ASV_581	Oscillibacter	-0.001 ± 0.001a	0.087 ± 0.077b	-0.012 ± 0.017ab	0.001 ± 0.001ab	0.0409133
ASV_1341	Prevotella	0.004 ± 0.003a	0 ± 0ab	-0.032 ± 0.032ab	-0.083 ± 0.049b	0.0483484
ASV_43	Ruminococcus	0.875 ± 0.552a	0.395 ± 0.4ab	0.295 ± 0.175a	-0.205 ± 0.106b	0.00865322
ASV_671	Streptococcus	0.007 ± 0.004a	-0.008 ± 0.004b	-0.019 ± 0.011b	-0.007 ± 0.005b	0.0143011
ASV_98	Alistipes finegoldii_100%	0.059 ± 0.051	0.184 ± 0.105	0.033 ± 0.227	-0.032 ± 0.048	0.048262
ASV_159	Alistipes shahii_100%	-0.035 ± 0.032a	0.057 ± 0.038ab	-0.011 ± 0.04a	0.075 ± 0.03b	0.0328592
ASV_530	Bifidobacterium bifidum_100%	0.009 ± 0.01a	-0.003 ± 0.003a	0.02 ± 0.012ab	0.036 ± 0.018b	0.0154958
ASV_138	Catenibacterium mitsuokai_100%	-0.22 ± 0.124a	0.011 ± 0.011b	0.107 ± 0.072b	0.075 ± 0.039b	0.00278419
ASV_160	Desulfovibrio piger_99%	-0.003 ± 0.021	0.162 ± 0.161	-0.37 ± 0.338	-0.241 ± 0.143	0.0471327

## Sheet: Additional File Table 4
Additional file: Table 4. Regulation of Bifidobacterium ASV between month 3 and baseline
Legend	MAL ↓PA= placebo group: n = 11; MAL ↑PA = placebo group with increased PA: n=19, INU ↓PA = prebiotic group: n=16 and INU ↑PA = inulin group with increased PA: n=13.
	A Wilcoxon matched-pairs test was performed for each group, between month 3 and baseline.
	When significant, values are in bold, *p<0.05, †q<0.05 (FDR correction applied for multiple comparisons).
		MAL		MAL - ↑PA		INU		INU - ↑PA
ASV	Number	baseline	month 3	baseline	month 3	baseline	month 3	baseline	month 3
Bifidobacterium faecale_99.6%	ASV_24	0.068 ± 0.041	0.191 ± 0.106	0.143 ± 0.05	0.13 ± 0.056	0.628 ± 0.369	0.401 ± 0.126	0.044 ± 0.027	1.934 ± 1.127*†		p<0.09
Bifidobacterium adolescentis_100%	ASV_26	0.052 ± 0.038	0.064 ± 0.037	0.169 ± 0.062	0.251 ± 0.135	0.257 ± 0.239	0.712 ± 0.345	0.097 ± 0.07	0.867 ± 0.339*		* p<0.05
Bifidobacterium pseudocatenulatum_100%	ASV_158	0.025 ± 0.022	0.01 ± 0.008	0.007 ± 0.004	0.017 ± 0.008	0.25 ± 0.231	0.074 ± 0.049	0.321 ± 0.303	0.939 ± 0.573		†q<0.05
Bifidobacterium angulatum_100%	ASV_362	0 ± 0	0 ± 0	0.003 ± 0.003	0.018 ± 0.013	0.004 ± 0.002	0.302 ± 0.199*	0 ± 0	0.008 ± 0.005*
Bifidobacterium bifidum_100%	ASV_530	0.009 ± 0.005	0.018 ± 0.014	0.012 ± 0.008	0.01 ± 0.006	0.002 ± 0.001	0.022 ± 0.013	0.004 ± 0.003	0.04 ± 0.019*
